# Supplementary material for: Design of Novel TRPA1 Agonists Based on Structure of Natural Vasodilator Carvacrol—In Vitro and In Silico Studies
Source: Pharmaceutics. 2024 Jul 18;16(7):951. doi: 10.3390/pharmaceutics16070951 (PMC11280049; doi:10.3390/pharmaceutics16070951)
Supplement: Supplementary file 1 [file pharmaceutics-16-00951-s001.zip]

Archive with 1 entries (1 files):
- pharmaceutics-3048257-supplementary.pdf
